# Supplementary material for: Preparation and Neutralization Efficacy of Novel Jellyfish Antivenoms against Cyanea nozakii Toxins
Source: Toxins (Basel). 2021 Feb 21;13(2):165. doi: 10.3390/toxins13020165 (PMC7926751; doi:10.3390/toxins13020165)
Supplement: Supplementary file 1 [file toxins-13-00165-s001.zip]

Archive with 1 entries (1 files):
- toxins-1082896-supplementary.xlsx
