# Supplementary material for: Preparation and Neutralization Efficacy of Novel Jellyfish Antivenoms against Cyanea nozakii Toxins
Source: Toxins (Basel). 2021 Feb 21;13(2):165. doi: 10.3390/toxins13020165 (PMC7926751; doi:10.3390/toxins13020165)
Supplement: Supplementary file 1 [file toxins-13-00165-s001.zip › toxins-1082896-supplementary.xlsx]

## Sheet: Antiserum
	Accession	Score	Mass	Matches	Sequences	emPAI
1	tr|G1SQ70|G1SQ70_RABIT	475	163652	39 (21)	20 (11)	0.24	Alpha-2-macroglobulin OS=Oryctolagus cuniculus OX=9986 GN=A2M PE=4 SV=2
2	tr|G1U6T0|G1U6T0_RABIT	389	238025	38 (15)	20 (8)	0.15	Coagulation factor V OS=Oryctolagus cuniculus OX=9986 GN=F5 PE=4 SV=2
3	sp|P01840|KAC4_RABIT	371	11264	25 (14)	3 (3)	1.24	Ig kappa-b4 chain C region OS=Oryctolagus cuniculus OX=9986 PE=1 SV=1
4	tr|G1SPF9|G1SPF9_RABIT	358	189337	62 (27)	34 (20)	0.46	Complement C5 OS=Oryctolagus cuniculus OX=9986 GN=C5 PE=4 SV=2
5	tr|G1U754|G1U754_RABIT	340	61539	21 (16)	14 (11)	0.87	Histidine-rich glycoprotein OS=Oryctolagus cuniculus OX=9986 GN=HRG PE=4 SV=2
6	tr|G1SQV9|G1SQV9_RABIT	311	166870	39 (18)	24 (14)	0.34	Uncharacterized protein OS=Oryctolagus cuniculus OX=9986 PE=4 SV=1
7	tr|G1T1B8|G1T1B8_RABIT	280	33566	19 (10)	10 (7)	0.94	Uncharacterized protein OS=Oryctolagus cuniculus OX=9986 PE=4 SV=1
8	tr|G1T8T3|G1T8T3_RABIT	272	25704	20 (11)	5 (3)	0.84	Complement C1q C chain OS=Oryctolagus cuniculus OX=9986 GN=C1QC PE=4 SV=2
9	tr|G1U9R6|G1U9R6_RABIT	243	270649	43 (18)	26 (14)	0.18	Fibronectin OS=Oryctolagus cuniculus OX=9986 GN=FN1 PE=4 SV=1
10	tr|G1SMH2|G1SMH2_RABIT	238	169612	14 (9)	6 (5)	0.1	Uncharacterized protein OS=Oryctolagus cuniculus OX=9986 GN=C7 PE=4 SV=2
11	tr|G1SS91|G1SS91_RABIT	215	194338	27 (12)	16 (9)	0.16	Uncharacterized protein OS=Oryctolagus cuniculus OX=9986 GN=LOC100356976 PE=4 SV=1
12	tr|G1TY29|G1TY29_RABIT	208	105921	14 (8)	10 (8)	0.28	Inter-alpha-trypsin inhibitor heavy chain4 precursor OS=Oryctolagus cuniculus OX=9986 GN=ITIH4 PE=4 SV=1
13	tr|G1U415|G1U415_RABIT	205	54704	15 (13)	5 (5)	0.42	Vitronectin OS=Oryctolagus cuniculus OX=9986 GN=VTN PE=4 SV=1
14	tr|G1SYK4|G1SYK4_RABIT	204	188302	17 (14)	11 (10)	0.19	Uncharacterized protein OS=Oryctolagus cuniculus OX=9986 GN=LOC100346672 PE=4 SV=2
15	tr|G1T5L0|G1T5L0_RABIT	198	50443	21 (12)	10 (7)	0.77	Immunoglobulin heavy constant mu OS=Oryctolagus cuniculus OX=9986 GN=IGHM PE=4 SV=2
16	sp|P01870|IGHG_RABIT	194	35952	62 (14)	15 (4)	0.7	Ig gamma chain C region OS=Oryctolagus cuniculus OX=9986 PE=1 SV=1
17	sp|P48747|CO9_RABIT	170	63933	15 (9)	13 (7)	0.49	Complement component C9 OS=Oryctolagus cuniculus OX=9986 GN=C9 PE=1 SV=1
18	tr|G1TRW8|G1TRW8_RABIT	167	23041	9 (5)	5 (3)	0.5	Uncharacterized protein OS=Oryctolagus cuniculus OX=9986 GN=LCN2 PE=3 SV=1
19	tr|G1U9S2|G1U9S2_RABIT	146	70916	24 (13)	14 (10)	0.57	Serum albumin OS=Oryctolagus cuniculus OX=9986 GN=ALB PE=1 SV=1
20	tr|G1TTU4|G1TTU4_RABIT	140	22774	2 (1)	1 (1)	0.15	Uncharacterized protein OS=Oryctolagus cuniculus OX=9986 PE=4 SV=2
21	sp|P09809|APOA1_RABIT	140	30573	15 (6)	11 (5)	0.68	Apolipoprotein A-I OS=Oryctolagus cuniculus OX=9986 GN=APOA1 PE=1 SV=2
22	sp|P23108|IGJ_RABIT	139	16003	7 (5)	4 (3)	1.16	Immunoglobulin J chain OS=Oryctolagus cuniculus OX=9986 GN=JCHAIN PE=1 SV=1
23	sp|P29751|ACTB_RABIT	138	42071	11 (6)	7 (3)	0.25	Actin, cytoplasmic 1 OS=Oryctolagus cuniculus OX=9986 GN=ACTB PE=2 SV=1
24	tr|G1STJ4|G1STJ4_RABIT	126	125933	21 (6)	16 (5)	0.14	Uncharacterized protein OS=Oryctolagus cuniculus OX=9986 PE=3 SV=2
25	sp|P98137|CO8B_RABIT	125	68582	7 (6)	4 (4)	0.21	Complement component C8 beta chain OS=Oryctolagus cuniculus OX=9986 GN=C8B PE=1 SV=1
26	tr|G1TBS8|G1TBS8_RABIT	124	143046	7 (4)	5 (2)	0.05	Uncharacterized protein OS=Oryctolagus cuniculus OX=9986 GN=CFH PE=4 SV=2
27	tr|G1T8T5|G1T8T5_RABIT	121	16833	15 (8)	2 (1)	0.2	Complement C1q B chain OS=Oryctolagus cuniculus OX=9986 GN=C1QB PE=4 SV=2
28	tr|G1U9R8|G1U9R8_RABIT	111	80805	15 (5)	7 (3)	0.13	Gelsolin OS=Oryctolagus cuniculus OX=9986 GN=GSN PE=4 SV=2
29	tr|G1SKF1|G1SKF1_RABIT	94	133675	17 (9)	10 (7)	0.21	Thrombospondin 1 OS=Oryctolagus cuniculus OX=9986 GN=THBS1 PE=4 SV=2
30	tr|G1T7A2|G1T7A2_RABIT	93	72501	13 (4)	6 (3)	0.14	Complement component 4 binding protein alpha OS=Oryctolagus cuniculus OX=9986 GN=C4BPA PE=4 SV=2
31	tr|G1U9R4|G1U9R4_RABIT	89	514761	5 (4)	4 (3)	0.02	Apolipoprotein B OS=Oryctolagus cuniculus OX=9986 GN=APOB PE=4 SV=1
32	tr|G1TFW8|G1TFW8_RABIT	85	79316	6 (4)	4 (2)	0.08	Lactotransferrin OS=Oryctolagus cuniculus OX=9986 GN=LTF PE=3 SV=2
33	tr|G1SD43|G1SD43_RABIT	84	92538	9 (6)	7 (4)	0.15	Glycosylphosphatidylinositol specific phospholipase D1 OS=Oryctolagus cuniculus OX=9986 GN=GPLD1 PE=4 SV=2
34	tr|G1SEL4|G1SEL4_RABIT	83	76473	4 (3)	1 (1)	0.04	Coagulation factor XIII B chain OS=Oryctolagus cuniculus OX=9986 GN=F13B PE=4 SV=2
35	tr|G1T9L4|G1T9L4_RABIT	80	20000	6 (3)	3 (2)	0.37	Cathelicidin antimicrobial peptide OS=Oryctolagus cuniculus OX=9986 GN=CAMP PE=3 SV=1
36	tr|G1T0X2|G1T0X2_RABIT	78	90509	6 (4)	5 (4)	0.15	Fibrinogen alpha chain OS=Oryctolagus cuniculus OX=9986 GN=FGA PE=4 SV=1
37	tr|G1SIK0|G1SIK0_RABIT	74	53059	17 (5)	12 (4)	0.27	Serpin family C member 1 OS=Oryctolagus cuniculus OX=9986 GN=SERPINC1 PE=3 SV=1
38	tr|G1TB36|G1TB36_RABIT	74	71380	6 (3)	4 (1)	0.05	Prothrombin OS=Oryctolagus cuniculus OX=9986 GN=F2 PE=3 SV=1
39	tr|A0A0B4J1Q3|A0A0B4J1Q3_RABIT	73	11482	1 (1)	1 (1)	0.3	Uncharacterized protein OS=Oryctolagus cuniculus OX=9986 PE=4 SV=1
40	tr|G1TDI4|G1TDI4_RABIT	71	15859	3 (3)	1 (1)	0.21	Transthyretin OS=Oryctolagus cuniculus OX=9986 GN=TTR PE=3 SV=1
41	tr|G1TRK9|G1TRK9_RABIT	66	12674	1 (1)	1 (1)	0.27	Uncharacterized protein OS=Oryctolagus cuniculus OX=9986 PE=4 SV=1
42	tr|G1TFU9|G1TFU9_RABIT	66	64559	15 (4)	8 (4)	0.22	Galectin 3 binding protein OS=Oryctolagus cuniculus OX=9986 GN=LGALS3BP PE=4 SV=1
43	sp|P27170|PON1_RABIT	64	40156	17 (4)	10 (4)	0.37	Serum paraoxonase/arylesterase 1 OS=Oryctolagus cuniculus OX=9986 GN=PON1 PE=1 SV=2
44	sp|P01697|KV16_RABIT	62	12276	6 (3)	3 (2)	0.63	Ig kappa chain V region AH80-5 OS=Oryctolagus cuniculus OX=9986 PE=1 SV=1
45	tr|G1U9Q9|G1U9Q9_RABIT	60	95555	9 (5)	8 (5)	0.18	Plasminogen OS=Oryctolagus cuniculus OX=9986 GN=PLG PE=3 SV=1
46	tr|G1TX28|G1TX28_RABIT	60	10787	1 (1)	1 (1)	0.32	Uncharacterized protein OS=Oryctolagus cuniculus OX=9986 PE=4 SV=1
47	tr|G1SQ27|G1SQ27_RABIT	60	60220	8 (3)	3 (2)	0.11	Clusterin OS=Oryctolagus cuniculus OX=9986 GN=CLU PE=3 SV=2
48	tr|G1TD60|G1TD60_RABIT	58	66980	6 (2)	4 (2)	0.1	Complement component C8 alpha chain OS=Oryctolagus cuniculus OX=9986 GN=C8A PE=4 SV=1
49	tr|G1SQG6|G1SQG6_RABIT	54	34609	7 (2)	4 (2)	0.2	Serpin family A member 5 OS=Oryctolagus cuniculus OX=9986 GN=SERPINA5 PE=3 SV=2
50	tr|G1TFX2|G1TFX2_RABIT	54	46032	10 (3)	5 (2)	0.15	Uncharacterized protein OS=Oryctolagus cuniculus OX=9986 GN=LOC100328621 PE=3 SV=1
51	tr|G1SZ91|G1SZ91_RABIT	53	12931	4 (1)	2 (1)	0.27	Uncharacterized protein OS=Oryctolagus cuniculus OX=9986 PE=3 SV=2
52	tr|G1TIS5|G1TIS5_RABIT	51	39082	3 (1)	2 (1)	0.08	Annexin OS=Oryctolagus cuniculus OX=9986 GN=ANXA1 PE=3 SV=1
53	tr|G1THD3|G1THD3_RABIT	50	17522	1 (1)	1 (1)	0.19	Uncharacterized protein OS=Oryctolagus cuniculus OX=9986 PE=4 SV=2
54	tr|G1U4J2|G1U4J2_RABIT	49	10564	2 (2)	2 (2)	0.76	Uncharacterized protein OS=Oryctolagus cuniculus OX=9986 PE=4 SV=1
55	tr|G1T2J0|G1T2J0_RABIT	48	82481	8 (2)	4 (2)	0.08	Junction plakoglobin OS=Oryctolagus cuniculus OX=9986 GN=JUP PE=4 SV=1
56	tr|G1TAJ3|G1TAJ3_RABIT	48	36812	10 (3)	6 (3)	0.29	L-lactate dehydrogenase OS=Oryctolagus cuniculus OX=9986 GN=LDHA PE=3 SV=1
57	tr|G1TIF8|G1TIF8_RABIT	46	25659	2 (1)	2 (1)	0.13	Apolipoprotein D OS=Oryctolagus cuniculus OX=9986 GN=APOD PE=3 SV=2
58	tr|G1TKA1|G1TKA1_RABIT	46	10267	3 (2)	2 (2)	0.79	Uncharacterized protein OS=Oryctolagus cuniculus OX=9986 PE=4 SV=1
59	tr|G1TN00|G1TN00_RABIT	45	20104	6 (4)	4 (3)	0.59	Uncharacterized protein OS=Oryctolagus cuniculus OX=9986 PE=4 SV=2
60	tr|G1SXD0|G1SXD0_RABIT	45	51003	3 (1)	2 (1)	0.06	Phospholipase A1 member A OS=Oryctolagus cuniculus OX=9986 GN=PLA1A PE=3 SV=1
61	tr|G1T7G7|G1T7G7_RABIT	43	78494	5 (2)	4 (2)	0.09	Complement C1s OS=Oryctolagus cuniculus OX=9986 GN=C1S PE=3 SV=2
62	tr|G1SGQ5|G1SGQ5_RABIT	43	39539	1 (1)	1 (1)	0.08	Alpha-2-HS-glycoprotein OS=Oryctolagus cuniculus OX=9986 GN=AHSG PE=3 SV=1
63	tr|G1TKX3|G1TKX3_RABIT	42	50095	4 (1)	4 (1)	0.07	Fibrinogen gamma chain OS=Oryctolagus cuniculus OX=9986 GN=FGG PE=4 SV=1
64	tr|G1STF7|G1STF7_RABIT	42	78916	4 (2)	3 (2)	0.08	Serotransferrin OS=Oryctolagus cuniculus OX=9986 GN=TF PE=3 SV=1
65	tr|G1T1Z5|G1T1Z5_RABIT	42	60561	5 (2)	4 (2)	0.11	Extracellular matrix protein 1 OS=Oryctolagus cuniculus OX=9986 GN=ECM1 PE=4 SV=2
66	tr|G1SCJ8|G1SCJ8_RABIT	41	58199	10 (2)	4 (2)	0.12	Plasma protease C1 inhibitor OS=Oryctolagus cuniculus OX=9986 GN=SERPING1 PE=3 SV=2
67	tr|G1SQW9|G1SQW9_RABIT	41	63174	3 (2)	2 (1)	0.05	Ankyrin repeat domain 13D OS=Oryctolagus cuniculus OX=9986 GN=ANKRD13D PE=4 SV=1
68	tr|G1TXI3|G1TXI3_RABIT	40	11201	2 (1)	1 (1)	0.31	Uncharacterized protein OS=Oryctolagus cuniculus OX=9986 PE=4 SV=1
69	tr|G1T7H9|G1T7H9_RABIT	40	83530	10 (5)	6 (4)	0.17	Complement C1r OS=Oryctolagus cuniculus OX=9986 GN=C1R PE=3 SV=2
70	tr|G1U7U3|G1U7U3_RABIT	39	17416	6 (2)	3 (1)	0.19	Nucleoside diphosphate kinase OS=Oryctolagus cuniculus OX=9986 GN=NME1 PE=3 SV=1
71	tr|G1SV88|G1SV88_RABIT	38	87984	3 (1)	3 (1)	0.04	cGMP-dependent protein kinase OS=Oryctolagus cuniculus OX=9986 GN=PRKG2 PE=3 SV=1
72	tr|U3KMB5|U3KMB5_RABIT	38	30415	5 (3)	4 (3)	0.37	Complement C1q A chain OS=Oryctolagus cuniculus OX=9986 GN=C1QA PE=4 SV=1
73	tr|G1T5Q9|G1T5Q9_RABIT	37	52782	2 (2)	1 (1)	0.06	Bactericidal permeability-increasing protein OS=Oryctolagus cuniculus OX=9986 GN=BPI PE=4 SV=2
74	tr|G1T3Y8|G1T3Y8_RABIT	37	56803	2 (1)	2 (1)	0.06	Heat shock protein family D (Hsp60) member 1 OS=Oryctolagus cuniculus OX=9986 GN=HSPD1 PE=3 SV=2
75	sp|P02493|CRYAA_RABIT	36	19882	3 (1)	2 (1)	0.17	Alpha-crystallin A chain OS=Oryctolagus cuniculus OX=9986 GN=CRYAA PE=1 SV=3
76	tr|G1TD51|G1TD51_RABIT	36	11461	5 (2)	3 (2)	0.69	Histone H4 OS=Oryctolagus cuniculus OX=9986 GN=LOC100354956 PE=3 SV=1
77	tr|G1SDY5|G1SDY5_RABIT	34	27998	2 (1)	2 (1)	0.12	Tyrosine 3-monooxygenase/tryptophan 5-monooxygenase activation protein zeta OS=Oryctolagus cuniculus OX=9986 GN=YWHAZ PE=3 SV=1
78	tr|G1TJG6|G1TJG6_RABIT	33	36028	3 (1)	2 (1)	0.09	Glyceraldehyde-3-phosphate dehydrogenase OS=Oryctolagus cuniculus OX=9986 PE=3 SV=1
79	tr|G1TKP3|G1TKP3_RABIT	33	25921	1 (1)	1 (1)	0.13	Uncharacterized protein OS=Oryctolagus cuniculus OX=9986 PE=4 SV=1
80	tr|G1SN00|G1SN00_RABIT	33	49655	3 (2)	2 (2)	0.14	Uncharacterized protein OS=Oryctolagus cuniculus OX=9986 PE=4 SV=2
81	tr|G1T4V7|G1T4V7_RABIT	32	225997	9 (2)	8 (1)	0.01	Desmoplakin OS=Oryctolagus cuniculus OX=9986 GN=DSP PE=4 SV=2
82	sp|Q28679|CO8G_RABIT	32	22059	2 (1)	2 (1)	0.15	Complement component C8 gamma chain OS=Oryctolagus cuniculus OX=9986 GN=C8G PE=2 SV=1
83	tr|G1SL62|G1SL62_RABIT	32	39580	2 (2)	1 (1)	0.08	Annexin OS=Oryctolagus cuniculus OX=9986 GN=ANXA2 PE=3 SV=2
84	tr|G1SGF8|G1SGF8_RABIT	32	101421	8 (2)	5 (2)	0.07	Complement C6 OS=Oryctolagus cuniculus OX=9986 GN=C6 PE=4 SV=2
85	tr|G1TI63|G1TI63_RABIT	31	11472	7 (3)	2 (1)	0.3	Uncharacterized protein OS=Oryctolagus cuniculus OX=9986 PE=4 SV=1
86	tr|G1SWF0|G1SWF0_RABIT	31	54797	2 (2)	2 (2)	0.12	Heparin cofactor 2 OS=Oryctolagus cuniculus OX=9986 GN=SERPIND1 PE=3 SV=1
87	tr|G1T3Y9|G1T3Y9_RABIT	31	90695	3 (1)	2 (1)	0.04	NEDD4 binding protein 1 OS=Oryctolagus cuniculus OX=9986 GN=N4BP1 PE=4 SV=2
88	tr|G1TYT8|G1TYT8_RABIT	30	36494	4 (1)	1 (1)	0.09	Uncharacterized protein OS=Oryctolagus cuniculus OX=9986 PE=4 SV=1
89	tr|G1ST17|G1ST17_RABIT	30	22162	2 (1)	2 (1)	0.15	Peptidoglycan-recognition protein OS=Oryctolagus cuniculus OX=9986 GN=PGLYRP1 PE=3 SV=1
90	sp|P01683|KV02_RABIT	29	12233	3 (2)	2 (1)	0.28	Ig kappa chain V region 3315 OS=Oryctolagus cuniculus OX=9986 PE=1 SV=1
91	tr|G1T0Q0|G1T0Q0_RABIT	29	49625	2 (1)	1 (1)	0.07	Uncharacterized protein OS=Oryctolagus cuniculus OX=9986 PE=4 SV=1
92	tr|G1TJG0|G1TJG0_RABIT	29	152341	3 (1)	2 (1)	0.02	Fms related tyrosine kinase 1 OS=Oryctolagus cuniculus OX=9986 GN=FLT1 PE=3 SV=1
93	sp|P01684|KV03_RABIT	29	11676	1 (1)	1 (1)	0.3	Ig kappa chain V region 3374 OS=Oryctolagus cuniculus OX=9986 PE=1 SV=1
94	sp|P26202|P15A_RABIT	29	15950	5 (1)	3 (1)	0.21	15 kDa protein A OS=Oryctolagus cuniculus OX=9986 PE=1 SV=2
95	tr|G1TX94|G1TX94_RABIT	29	95047	6 (1)	3 (1)	0.03	Uncharacterized protein OS=Oryctolagus cuniculus OX=9986 GN=MATR3 PE=4 SV=2
96	tr|G1T3H0|G1T3H0_RABIT	28	105872	2 (1)	2 (1)	0.03	PMS1 homolog 1, mismatch repair system component OS=Oryctolagus cuniculus OX=9986 GN=PMS1 PE=4 SV=1
97	tr|G1TNA5|G1TNA5_RABIT	28	54509	3 (1)	2 (1)	0.06	Retinal dehydrogenase 1 OS=Oryctolagus cuniculus OX=9986 GN=ALDH1A1 PE=3 SV=2
98	sp|P18287|APOE_RABIT	28	35589	2 (1)	2 (1)	0.09	Apolipoprotein E OS=Oryctolagus cuniculus OX=9986 GN=APOE PE=2 SV=1
99	tr|G1TC15|G1TC15_RABIT	28	0	5 (1)	5 (1)	0.01
100	tr|G1TW75|G1TW75_RABIT	27	61494	1 (1)	1 (1)	0.05	Uncharacterized protein OS=Oryctolagus cuniculus OX=9986 PE=4 SV=2
101	tr|G1SG75|G1SG75_RABIT	27	80886	2 (1)	2 (1)	0.04	Transmembrane protein 57 OS=Oryctolagus cuniculus OX=9986 GN=TMEM57 PE=4 SV=2
102	tr|G1T869|G1T869_RABIT	27	50615	1 (1)	1 (1)	0.07	B2 bradykinin receptor OS=Oryctolagus cuniculus OX=9986 GN=BDKRB2 PE=3 SV=2
103	tr|G1T4J2|G1T4J2_RABIT	26	345136	9 (1)	7 (1)	0.01	Trio Rho guanine nucleotide exchange factor OS=Oryctolagus cuniculus OX=9986 GN=TRIO PE=4 SV=2
104	sp|P14422|PA2GA_RABIT	26	7815	3 (2)	2 (1)	0.45	Phospholipase A2, membrane associated (Fragments) OS=Oryctolagus cuniculus OX=9986 GN=PLA2G2A PE=1 SV=2
105	tr|G1SUX1|G1SUX1_RABIT	26	24735	1 (1)	1 (1)	0.14	Metalloproteinase inhibitor 3 OS=Oryctolagus cuniculus OX=9986 GN=TIMP3 PE=4 SV=1
106	tr|U3KNK9|U3KNK9_RABIT	26	44230	2 (1)	1 (1)	0.07	Uncharacterized protein OS=Oryctolagus cuniculus OX=9986 PE=4 SV=1
107	tr|G1T8E0|G1T8E0_RABIT	25	204015	5 (1)	4 (1)	0.02	von Willebrand factor A domain containing 8 OS=Oryctolagus cuniculus OX=9986 GN=VWA8 PE=4 SV=2
108	tr|G1SE21|G1SE21_RABIT	25	164735	5 (1)	5 (1)	0.02	Cyclin dependent kinase 12 OS=Oryctolagus cuniculus OX=9986 GN=CDK12 PE=4 SV=1
109	tr|G1U899|G1U899_RABIT	25	30291	20 (3)	1 (1)	0.11	THAP domain containing 8 OS=Oryctolagus cuniculus OX=9986 GN=THAP8 PE=4 SV=1
110	tr|G1SR03|G1SR03_RABIT	24	89950	4 (1)	4 (1)	0.04	Valosin containing protein OS=Oryctolagus cuniculus OX=9986 GN=VCP PE=3 SV=1
111	tr|G1SE48|G1SE48_RABIT	23	110327	3 (1)	3 (1)	0.03	Coiled-coil domain containing 39 OS=Oryctolagus cuniculus OX=9986 GN=CCDC39 PE=4 SV=2
112	sp|Q9BGN0|PON3_RABIT	23	39653	2 (1)	2 (1)	0.08	Serum paraoxonase/lactonase 3 OS=Oryctolagus cuniculus OX=9986 GN=PON3 PE=1 SV=1
113	tr|G1SNN5|G1SNN5_RABIT	22	73926	1 (1)	1 (1)	0.04	Interleukin 17 receptor E OS=Oryctolagus cuniculus OX=9986 GN=IL17RE PE=4 SV=2
114	tr|G1U084|G1U084_RABIT	22	91785	2 (1)	1 (1)	0.04	Two pore segment channel 1 OS=Oryctolagus cuniculus OX=9986 GN=TPCN1 PE=4 SV=1
115	tr|G1SZJ1|G1SZJ1_RABIT	22	64384	1 (1)	1 (1)	0.05	Solute carrier family 7 member 3 OS=Oryctolagus cuniculus OX=9986 GN=SLC7A3 PE=4 SV=2
116	tr|G1T3Z1|G1T3Z1_RABIT	21	25228	1 (1)	1 (1)	0.13	Mannose binding lectin 2 OS=Oryctolagus cuniculus OX=9986 GN=MBL2 PE=4 SV=2
117	tr|G1T3Y6|G1T3Y6_RABIT	21	94899	1 (1)	1 (1)	0.03	Tax1 binding protein 1 OS=Oryctolagus cuniculus OX=9986 GN=TAX1BP1 PE=4 SV=1
118	tr|G1T889|G1T889_RABIT	21	29316	1 (1)	1 (1)	0.11	Snail family transcriptional repressor 3 OS=Oryctolagus cuniculus OX=9986 GN=SNAI3 PE=4 SV=1
119	tr|G1SK99|G1SK99_RABIT	20	197486	9 (1)	7 (1)	0.02	Uncharacterized protein OS=Oryctolagus cuniculus OX=9986 GN=CCDC88C PE=4 SV=2
120	tr|G1SJX3|G1SJX3_RABIT	20	122023	5 (1)	4 (1)	0.03	Ceruloplasmin OS=Oryctolagus cuniculus OX=9986 GN=CP PE=3 SV=1
121	tr|G1SLK5|G1SLK5_RABIT	19	100692	1 (1)	1 (1)	0.03	Myosin VIIA and Rab interacting protein OS=Oryctolagus cuniculus OX=9986 GN=MYRIP PE=4 SV=2
122	tr|G1TGB4|G1TGB4_RABIT	19	108030	3 (1)	2 (1)	0.03	LDL receptor related protein 8 OS=Oryctolagus cuniculus OX=9986 GN=LRP8 PE=4 SV=2
123	tr|G1T1H6|G1T1H6_RABIT	18	16912	2 (1)	2 (1)	0.2	Lysozyme OS=Oryctolagus cuniculus OX=9986 GN=LYZ PE=3 SV=1
124	tr|G1T700|G1T700_RABIT	18	32201	1 (1)	1 (1)	0.1	Secretagogin, EF-hand calcium binding protein OS=Oryctolagus cuniculus OX=9986 GN=SCGN PE=4 SV=1
125	tr|G1TS29|G1TS29_RABIT	17	31285	3 (1)	2 (1)	0.11	Triosephosphate isomerase OS=Oryctolagus cuniculus OX=9986 GN=TPI1 PE=3 SV=1
126	tr|G1TCT3|G1TCT3_RABIT	16	241481	3 (1)	1 (1)	0.01	Carbamoyl-phosphate synthetase 2, aspartate transcarbamylase, and dihydroorotase OS=Oryctolagus cuniculus OX=9986 GN=CAD PE=3 SV=2
127	tr|G1SRY9|G1SRY9_RABIT	16	24586	2 (1)	2 (1)	0.14	AlkB homolog 7 OS=Oryctolagus cuniculus OX=9986 GN=ALKBH7 PE=4 SV=1
128	tr|G1SSK6|G1SSK6_RABIT	16	41975	1 (1)	1 (1)	0.08	Transmembrane protein 116 OS=Oryctolagus cuniculus OX=9986 GN=TMEM116 PE=4 SV=2
129	tr|G1T7D7|G1T7D7_RABIT	15	39900	2 (1)	1 (1)	0.08	Hemochromatosis OS=Oryctolagus cuniculus OX=9986 GN=HFE PE=3 SV=2
130	tr|G1SCP3|G1SCP3_RABIT	14	52956	1 (1)	1 (1)	0.06	Uncharacterized protein OS=Oryctolagus cuniculus OX=9986 PE=4 SV=2
